# Supplementary material for: Attitudes and practices of ophthalmology doctors in London (UK) on the importance of discussing work as a clinical outcome with patients during consultations: A cross sectional survey
Source: PLoS One. 2022 Jun 9;17(6):e0268997. doi: 10.1371/journal.pone.0268997 (PMC9182630; doi:10.1371/journal.pone.0268997)
Supplement: S1 Data — (XLSX) [file pone.0268997.s001.xlsx]

## Sheet: Form responses 1
Timestamp	1. Are you Ophthalmology doctor?	2. What is your current level of training?	3. How many years have you worked in the NHS?	4. How long have you worked in ophthalmology?	5. Where do you currently work?	6. How often do you discuss a patient’s occupation (including return to work) as part of a care planning discussions?	7. How often do you discuss (over the telephone or in written reports) expectations about a patient’s ability to return to work with their GP?	8. How often do you discuss (over the telephone or in written reports) expectations about a patient’s ability to return to work with their GP?	9. Select the statement that most applies:	10. In Ophthalmology, a patient’s ability to return to work is an important clinical outcome.	11. Ophthalmology clinicians should always consider and explore return to work issues with patients when planning care.	12. Work outcomes (such as ability to return to work) should always inform care planning.	13. I feel very competent discussing issues relating to the impact of health on work with patients.	14. Have you undertaken any of these forms of Occupational Health (OH) training on how to discuss or assess the health impact on work in the context of care planning? (select all that apply)	15. Do you think additional training for ophthalmology clinicians in how to discuss and assess the impact of eye health on work in the context of care planning would be useful?	16. When do you think receiving OH-focused training would be most useful?	17). Do you have any additional comments on return to work as a clinical outcome, or informing care planning?
2020-11-02 18:33:05	Yes (You are eligible to take part, please proceed)	Foundation trainee	Less than 2 years	Less than 2 years	GSTT	Sometimes	Rarely	Sometimes	I am more likely to discuss returning to work, including possible functional issues at work, with patients who have more severe conditions.	Agree	Agree	Strongly agree	Agree	Trust-led training, Teaching from colleagues, Other	No/Unsure	Specialty training	test
2020-11-02 20:18:48	Yes (You are eligible to take part, please proceed)	Foundation trainee	Less than 2 years	Less than 2 years	KCH	Sometimes	Sometimes	Sometimes	I am more likely to discuss returning to work, including possible functional issues at work, with patients who have more severe conditions.	Strongly Agree	Strongly agree	Strongly agree	Strongly agree	Undergraduate training, Self-taught, Teaching from colleagues	Yes	At all levels of training	No not really
2020-11-02 20:19:45	No (you are not eligible to take part)	Assosciate Specialist	9+ years	9+ years	KCH	Always	Always	Always	Severity of condition does not impact my decision to discuss returning to work, including possible functional issues at work, with patients.	Strongly disagree	Strongly disagree	Strongly disagree	Strongly Disagree	I have not undertaken any OH training	No/Unsure	Should be self-taught/initiated	na
2020-11-05 12:49:12	Yes (You are eligible to take part, please proceed)	Clinical Fellow	9+ years	9+ years	GSTT	Always	Often	Sometimes	Severity of condition does not impact my decision to discuss returning to work, including possible functional issues at work, with patients.	Agree	Agree	Neither agree nor disagree	Agree	I have not undertaken any OH training	No/Unsure	Should be self-taught/initiated	nil
2020-11-05 13:43:35	Yes (You are eligible to take part, please proceed)	Consultant	9+ years	9+ years	GSTT	Often	Always	Always	Severity of condition does not impact my decision to discuss returning to work, including possible functional issues at work, with patients.	Strongly Agree	Strongly agree	Strongly agree	Strongly agree	I have not undertaken any OH training	Yes	Specialty training	no
2020-11-05 14:26:25	Yes (You are eligible to take part, please proceed)	Consultant	9+ years	9+ years	GSTT	Sometimes	Rarely	Rarely	I am more likely to discuss returning to work, including possible functional issues at work, with patients who have more severe conditions.	Strongly Agree	Agree	Strongly agree	Neither agree nor disagree	I have not undertaken any OH training	Yes	At all levels of training	Q 7 is the same as Q8
2020-11-05 17:46:01	Yes (You are eligible to take part, please proceed)	ST4-ST7	9+ years	9+ years	GSTT	Often	Never	Rarely	I am more likely to discuss returning to work, including possible functional issues at work, with patients who have more severe conditions.	Agree	Agree	Neither agree nor disagree	Neither agree nor disagree	I have not undertaken any OH training	No/Unsure	At all levels of training	Na
2020-11-05 19:44:35	Yes (You are eligible to take part, please proceed)	ST4-ST7	2-4 years	9+ years	GSTT	Often	Rarely	Rarely	Severity of condition does not impact my decision to discuss returning to work, including possible functional issues at work, with patients.	Strongly Agree	Strongly agree	Strongly agree	Agree	Self-taught	Yes	Specialty training	no
2020-11-05 20:57:33	Yes (You are eligible to take part, please proceed)	Consultant	9+ years	9+ years	GSTT	Rarely	Rarely	Rarely	I am more likely to discuss returning to work, including possible functional issues at work, with patients who have more severe conditions.	Neither agree nor disagree	Agree	Agree	Agree	Self-taught	Yes	Specialty training	I see glaucoma patients only. This care is usually provided in outpatients and rarely affects their ability to return to work for more than 0.5 day so this discussion is not usually relevant. I do involve patients in discussions about work at their first appointment, when listing for surgery or laser, when seeing postoperatively, if sight impaired, if registering them formally as sight impaired o…
2020-11-06 00:14:18	Yes (You are eligible to take part, please proceed)	Consultant	9+ years	9+ years	GSTT	Sometimes	Never	Rarely	I am more likely to discuss returning to work, including possible functional issues at work, with patients who have more severe conditions.	Strongly Agree	Agree	Agree	Agree	Undergraduate training, Trust-led training, Self-taught, Teaching from colleagues	No/Unsure	Specialty training	No
2020-11-06 15:09:21	Yes (You are eligible to take part, please proceed)	Consultant	9+ years	9+ years	GSTT	Sometimes	Rarely	Rarely	I am more likely to discuss returning to work, including possible functional issues at work, with patients who have more severe conditions.	Agree	Agree	Agree	Neither agree nor disagree	I have not undertaken any OH training	Yes	At all levels of training	no
2020-11-11 18:18:30	Yes (You are eligible to take part, please proceed)	ST4-ST7	4-9 years	4-9 years	GSTT	Sometimes	Never	Never	I am more likely to discuss returning to work, including possible functional issues at work, with patients who have more severe conditions.	Agree	Disagree	Disagree	Disagree	Undergraduate training	Yes	Specialty training	.
2020-11-11 20:20:53	Yes (You are eligible to take part, please proceed)	Consultant	2-4 years	9+ years	GSTT	Always	Often	Often	Severity of condition does not impact my decision to discuss returning to work, including possible functional issues at work, with patients.	Strongly Agree	Strongly agree	Agree	Agree	Self-taught	Yes	At all levels of training	Occupation is one of the key parts of the history taking process, and often done right at the very end as if social history was a supplement and not necessary in deciding the correct clinical management. It should be the beginning. As an ophthalmologist there are 5 questions I often start with, do you drive, what work do you do, how old are you, what ethnicity (in relation to the associated genet…
2020-11-12 10:59:46	Yes (You are eligible to take part, please proceed)	Consultant	9+ years	9+ years	GSTT	Sometimes	Rarely	Rarely	I am more likely to discuss returning to work, including possible functional issues at work, with patients who have more severe conditions.	Strongly Agree	Strongly agree	Agree	Agree	I have not undertaken any OH training	Yes	At all levels of training	I really recognise the importance of this. I have a strong interest and background in PROMs and health economics. We do not capture the societal economic impact of sight loss, in its broadest sense, through our clinical work. I think I could do it better, and would value training in it - as I cant recall ever actually having any, in 20+ years of postgraduate training. HOWEVER. I find the constant…
2020-11-18 23:43:25	Yes (You are eligible to take part, please proceed)	Consultant	9+ years	9+ years	KCH	Rarely	Rarely	Rarely	Severity of condition does not impact my decision to discuss returning to work, including possible functional issues at work, with patients.	Agree	Neither agree nor disagree	Agree	Disagree	I have not undertaken any OH training	Yes	Specialty training	importance of return to work varies with disease state eg acute emergencies it might not be foremost in our mind, nor should it be. However, you are right to raise awareness of this issue as it is probably not thought about often enough by attending eye docs, me included
2020-11-19 05:46:54	Yes (You are eligible to take part, please proceed)	Consultant	9+ years	9+ years	KCH	Always	Always	Always	Severity of condition does not impact my decision to discuss returning to work, including possible functional issues at work, with patients.	Strongly Agree	Strongly agree	Strongly agree	Agree	I have not undertaken any OH training	Yes	Specialty training	no
2020-11-19 11:33:09	Yes (You are eligible to take part, please proceed)	Consultant	9+ years	9+ years	KCH	Often	Rarely	Rarely	Severity of condition does not impact my decision to discuss returning to work, including possible functional issues at work, with patients.	Agree	Agree	Neither agree nor disagree	Strongly agree	Teaching from colleagues	No/Unsure	Specialty training	Very important psychologically.
2020-11-20 12:10:02	Yes (You are eligible to take part, please proceed)	Consultant	9+ years	9+ years	GSTT	Always	Rarely	Rarely	I am more likely to discuss returning to work, including possible functional issues at work, with patients who have more severe conditions.	Agree	Agree	Agree	Agree	Undergraduate training	Yes	At all levels of training	No
2020-11-20 12:38:22	Yes (You are eligible to take part, please proceed)	Assosciate Specialist	4-9 years	4-9 years	GSTT	Sometimes	Sometimes	Sometimes	I am more likely to discuss returning to work, including possible functional issues at work, with patients who have more severe conditions.	Agree	Agree	Agree	Disagree	I have not undertaken any OH training	Yes	At all levels of training	No
2020-11-20 12:42:45	Yes (You are eligible to take part, please proceed)	post cct fellow	9+ years	9+ years	GSTT	Often	Never	Never	Severity of condition does not impact my decision to discuss returning to work, including possible functional issues at work, with patients.	Strongly Agree	Agree	Agree	Neither agree nor disagree	I have not undertaken any OH training	Yes	Specialty training	I often find that the difficulty comes with patients often feeling very much that they should be at work whatever and are reluctant to approach their employers. Some patients, for example, don't get paid if they don't go to work.
2020-11-27 13:33:30	Yes (You are eligible to take part, please proceed)	ST4-ST7	4-9 years	4-9 years	GSTT	Sometimes	Rarely	Rarely	I am more likely to discuss returning to work, including possible functional issues at work, with patients who have more severe conditions.	Neither agree nor disagree	Neither agree nor disagree	Neither agree nor disagree	Neither agree nor disagree	I have not undertaken any OH training	No/Unsure	Specialty training	Would be useful if you provided a little background to explain more about this survey, as a little difficult to follow. And return to work is important in certain scenario (eg post cataract surgery) but perhaps less so in emergency (eg contact lens related infection, patients need hourly drops, would not be sensible to alter treatment plan so patient can return to work). So context is key here
2020-12-03 18:59:19	Yes (You are eligible to take part, please proceed)	ST4-ST7	4-9 years	4-9 years	KCH	Rarely	Rarely	Rarely	I am more likely to discuss returning to work, including possible functional issues at work, with patients who have more severe conditions.	Agree	Agree	Agree	Agree	I have not undertaken any OH training	Yes	Foundation years	no
2020-12-03 19:01:21	Yes (You are eligible to take part, please proceed)	Assosciate Specialist	9+ years	9+ years	KCH	Sometimes	Rarely	Rarely	I am more likely to discuss returning to work, including possible functional issues at work, with patients who have more severe conditions.	Strongly Agree	Strongly agree	Strongly agree	Strongly agree	I have not undertaken any OH training	Yes	At all levels of training	no
2020-12-03 19:04:32	Yes (You are eligible to take part, please proceed)	ST1-ST3	4-9 years	2-4 years	KCH	Always	Sometimes	Sometimes	I am more likely to discuss returning to work, including possible functional issues at work, with patients who have more severe conditions.	Strongly Agree	Strongly agree	Strongly agree	Strongly agree	Undergraduate training, Teaching from colleagues	Yes	Specialty training	no
2020-12-03 20:20:18	Yes (You are eligible to take part, please proceed)	ST4-ST7	9+ years	4-9 years	GSTT	Often	Often	Rarely	I am more likely to discuss returning to work, including possible functional issues at work, with patients who have more severe conditions.	Strongly Agree	Agree	Agree	Agree	I have not undertaken any OH training	Yes	At all levels of training	Return to work is obviously important as an outcome. but the state must provide adequate assistance for those who cannot return to work, or who are waiting for treatment. "Return to work" should not become a reason to rush into surgical procedures etc
2020-12-09 12:57:03	Yes (You are eligible to take part, please proceed)	Foundation trainee	Less than 2 years	Less than 2 years	GSTT	Sometimes	Sometimes	Sometimes	I am more likely to discuss returning to work, including possible functional issues at work, with patients who have more severe conditions.	Strongly Agree	Strongly agree	Strongly agree	Neither agree nor disagree	I have not undertaken any OH training	Yes	At all levels of training	no
2020-12-09 13:26:34	Yes (You are eligible to take part, please proceed)	Consultant	9+ years	9+ years	GSTT	Always	Sometimes	Sometimes	I am more likely to discuss returning to work, including possible functional issues at work, with patients who have more severe conditions.	Agree	Agree	Agree	Neither agree nor disagree	I have not undertaken any OH training	Yes	Specialty training	This depends on the nature of the work
2020-12-10 23:07:18	Yes (You are eligible to take part, please proceed)	Consultant	9+ years	9+ years	GSTT	Often	Rarely	Rarely	I am more likely to discuss returning to work, including possible functional issues at work, with patients who have more severe conditions.	Neither agree nor disagree	Neither agree nor disagree	Neither agree nor disagree	Neither agree nor disagree	I have not undertaken any OH training	No/Unsure	At all levels of training	A number of the patients we see are retired/ elderly and are not in active work and so many of these issues are irrelevant.
2020-12-11 10:40:13	Yes (You are eligible to take part, please proceed)	Consultant	9+ years	9+ years	KCH	Always	Rarely	Rarely	I am more likely to discuss returning to work, including possible functional issues at work, with patients who have more severe conditions.	Strongly Agree	Agree	Agree	Strongly agree	I have not undertaken any OH training	Yes	Specialty training	No
2020-12-11 10:42:03	Yes (You are eligible to take part, please proceed)	Consultant	9+ years	9+ years	KCH	Sometimes	Sometimes	Sometimes	I am more likely to discuss returning to work, including possible functional issues at work, with patients who have more severe conditions.	Strongly Agree	Agree	Agree	Disagree	Self-taught, Teaching from colleagues	No/Unsure	At all levels of training	No
	29/30 eligible
	0.9666	Foundation trainee 3/30 10%	Less than 2 years 3/30 10%	less than 2 years 3/30 10%	GSTT 20/30 66.66%		Never 13.33%	Never 3.33%	Severity 21/30 70%	Strongly disagree 1/30 3.33%	Strongly disagree 1/30 3.33%	Strongly disagree 1/30 3.33%	Strongly disagree 1/30 3.33%	I have not 19/30 63.33%	Yes 21/30 70%	Medical school 0%
		ST1-ST3 1/30 3.33%	2-4 years 2/30 6.66%	2-4 years 1/30 3.33%	KCH 10/30 33.33%	Rarely 10%	Rarely 46.66%	Rarely 53.33%	More likely 9/30 30%	Disagree	Disagree 1/30 3.33%	Disagree 1/30 3.33%	Disagree 4/30 13.33%	Undergraduate 5/30 16.66%	No/Unsure 9/30 30%	Foundation Years 1/30 3.33%
		ST4-ST7 6/30 20%	4-9 years 5/30 16.66%	4-9 years 5/30 16.66%		Sometimes 40%	Sometimes 20%	Sometimes 26.66%		Neither agree 3/30 10%	Neither agree 3/30 10%	Neither agree 5/30 16.66%	Neither agree 8/30 26.66%	Trust-led 2/30 6.66%		Specialty Training 14/30 46.66%
		Consultant 15/30	9+ years 20/30 66.66%	9+ years 21/30 70%		Often 23.33%	Often 10%			Agree 11/30 36.66%	Agree 16/30 53.33%	Agree 14/30 46.66%	Agree 11/30 36.66%	Self taught 6/30 20%		At all levels of training 13/30 43.33%
		Assosciate Specialist 3/30				Always 26.66%	Always 10%			Strongly 15/30 50%	Strongly 9/30 30%	Strongly 9/30 30%	Strongly 6/30 20%	Teaching from colleagues 6/30 20%		Should be self-taught 2/30 6.66%
		Other 2/30 6.66%												Other 1/30 3.33%
			Less than 2 years	2-4 years	4-9 years	9+ years
		Worked in the NHS	10	6.7	16.7	66.7								Note: did not specify what each actually meant		Note: didn't have option for no training, and did not encompass other areas that is not doctors
		Worked in Ophthalmology	10	3.3	16.7	66.7

## Sheet: Training Levels
	Foundation trainee 3/30 10%		Foundation Trainee	ST1-ST3	ST4-ST7	Consultant	Associate Specialist	Other
	ST1-ST3 1/30 3.33%		10	3.3	20	50	10	6.7
	ST4-ST7 6/30 20%
	Consultant 15/30
	Assosciate Specialist 3/30
	Other 2/30 6.66%

## Sheet: Q 2 3
		<2	2-4	4-8	9+
	Worked in the NHS	10	6.7	16.7	66.7		<2	2-4	4-8	9+				Worked in the NHS	Worked in Ophthalmology
						Worked in Ophthalmology	10	3.3	16.7	70			<2	10	10
													2-4	6.7	3.3
													4-8	16.7	16.7
													9+	66.7	66,7

## Sheet: Q6
		Rarely	Sometimes	Often	Always
		10	40	23	27

## Sheet: Q7 8
				Never	Rarely	Sometimes	Often	Always
				13.3	46.7	20	10	10

## Sheet: Q10 11 12
										Strongly Disagree	Disagree	Neither Agree Nor Disagree	Agree	Strongly Agree
									Return to work is an important clinical outcome.	3.3	0	10	36.7	50
									Clinicians should always consider and explore return to work issues with patients.	3.3	3.3	10	53.3	30
									Work outcomes should always inform care planning.	3.3	3.3	16.7	46.7	30

## Sheet: Q13
			Strongly Disagree	Disagree	Neither Agree Nor Disagree	Agree	Strongly Agree					Foundation Trainee	ST1-ST3	ST4-ST7	Consultant	Associate Specialist	Other	Overall Percentage
			3	13	27	37	20				Strongly disagree	0	0	0	0	33.3	0	3.3
											Disagree	0	0	16.7	13.3	33.3	0	13.3
											Neither Agree Nor Disagree	33.3	0	33.3	26.7	0	50	26.7
											Agree	33.3	0	50	40	0	50	36.7
											Strongly Agree	33.3	100	0	20	33.3	0	20

## Sheet: Q14
												None	Undergraduate Training	Trust-Led	Self-Taught	Teaching from Colleagues	Other
												63	17	7	20	20	3

## Sheet: Q15 16
	Yes	No/Unsure
	70	30
Medical School	Foundation Years	Specialty Training	At All Levels of Training	Should Be Self-Taught
0	3.3	46.7	43.3	6.7
